# Supplementary material for: The phylogeographic structure of Hydrilla verticillata (Hydrocharitaceae) in China and its implications for the biogeographic history of this worldwide-distributed submerged macrophyte
Source: BMC Evol Biol. 2015 May 24;15:95. doi: 10.1186/s12862-015-0381-6 (PMC4460629; doi:10.1186/s12862-015-0381-6)
Supplement: Additional file 2: — Information of variation in the combined 18S + rbc L + mat K + trn K 5’ intron + rpo B + rpo C1 + cob + atp 1 sequence data and trn L-F sequence data for Hydrilla. [file 12862_2015_381_MOESM2_ESM.doc]

<!--File Compare Report-->

Comparing files D:\PROGRAMS\BMC\FILECOMPARE\12862_2015_381_Article[fc-orig].xml and D:\PROGRAMS\BMC\FILECOMPARE\12862_2015_381_ARTICLE[FC-EXTRACT].XML
***** D:\PROGRAMS\BMC\FILECOMPARE\12862_2015_381_Article[fc-orig].xml
1894: <Para ID="Par30">
1895: Below is the link to the electronic supplementary material.
1896: <MediaObject ID="MOESM1">
***** D:\PROGRAMS\BMC\FILECOMPARE\12862_2015_381_ARTICLE[FC-EXTRACT].XML
1894: <Para ID="Par30">
1895: <MediaObject ID="MOESM1">
*****

***** D:\PROGRAMS\BMC\FILECOMPARE\12862_2015_381_Article[fc-orig].xml
1899: <CaptionNumber>
1900: Additional file 1
1901: </CaptionNumber>
***** D:\PROGRAMS\BMC\FILECOMPARE\12862_2015_381_ARTICLE[FC-EXTRACT].XML
1898: <CaptionNumber>
1899: Additional file 1:
1900: </CaptionNumber>
*****

***** D:\PROGRAMS\BMC\FILECOMPARE\12862_2015_381_Article[fc-orig].xml
1903: <SimplePara>
1904: Collection sites and haplotype distribution of
1905: <Emphasis Type="Italic">
1906: Hydrilla
***** D:\PROGRAMS\BMC\FILECOMPARE\12862_2015_381_ARTICLE[FC-EXTRACT].XML
1902: <SimplePara>
1903: <Emphasis Type="Bold">
1904: Collection sites and haplotype distribution of
1905: </Emphasis>
1906:
1907: <Emphasis Type="BoldItalic">
1908: Hydrilla
*****

***** D:\PROGRAMS\BMC\FILECOMPARE\12862_2015_381_Article[fc-orig].xml
1907: </Emphasis>
1908: populations in China. (DOC 192 kb).
1909: </SimplePara>
***** D:\PROGRAMS\BMC\FILECOMPARE\12862_2015_381_ARTICLE[FC-EXTRACT].XML
1909: </Emphasis>
1910:
1911: <Emphasis Type="Bold">
1912: populations in China.
1913: </Emphasis>
1914: </SimplePara>
*****

***** D:\PROGRAMS\BMC\FILECOMPARE\12862_2015_381_Article[fc-orig].xml
1917: <CaptionNumber>
1918: Additional file 2
1919: </CaptionNumber>
***** D:\PROGRAMS\BMC\FILECOMPARE\12862_2015_381_ARTICLE[FC-EXTRACT].XML
1922: <CaptionNumber>
1923: Additional file 2:
1924: </CaptionNumber>
*****

***** D:\PROGRAMS\BMC\FILECOMPARE\12862_2015_381_Article[fc-orig].xml
1921: <SimplePara>
1922: Information of variation in the combined 18S + 
1923: <Emphasis Type="Italic">
1924: rbc
***** D:\PROGRAMS\BMC\FILECOMPARE\12862_2015_381_ARTICLE[FC-EXTRACT].XML
1926: <SimplePara>
1927: <Emphasis Type="Bold">
1928: Information of variation in the combined 18S + 
1929: </Emphasis>
1930: <Emphasis Type="BoldItalic">
1931: rbc
*****

***** D:\PROGRAMS\BMC\FILECOMPARE\12862_2015_381_Article[fc-orig].xml
1925: </Emphasis>
1926: L + 
1927: <Emphasis Type="Italic">
1928: mat
***** D:\PROGRAMS\BMC\FILECOMPARE\12862_2015_381_ARTICLE[FC-EXTRACT].XML
1932: </Emphasis>
1933: <Emphasis Type="Bold">
1934: L + 
1935: </Emphasis>
1936: <Emphasis Type="BoldItalic">
1937: mat
*****

***** D:\PROGRAMS\BMC\FILECOMPARE\12862_2015_381_Article[fc-orig].xml
1929: </Emphasis>
1930: K + 
1931: <Emphasis Type="Italic">
1932: trn
***** D:\PROGRAMS\BMC\FILECOMPARE\12862_2015_381_ARTICLE[FC-EXTRACT].XML
1938: </Emphasis>
1939: <Emphasis Type="Bold">
1940: K + 
1941: </Emphasis>
1942: <Emphasis Type="BoldItalic">
1943: trn
*****

***** D:\PROGRAMS\BMC\FILECOMPARE\12862_2015_381_Article[fc-orig].xml
1933: </Emphasis>
1934: K 5’ intron + 
1935: <Emphasis Type="Italic">
1936: rpo
***** D:\PROGRAMS\BMC\FILECOMPARE\12862_2015_381_ARTICLE[FC-EXTRACT].XML
1944: </Emphasis>
1945: <Emphasis Type="Bold">
1946: K 5’ intron + 
1947: </Emphasis>
1948: <Emphasis Type="BoldItalic">
1949: rpo
*****

***** D:\PROGRAMS\BMC\FILECOMPARE\12862_2015_381_Article[fc-orig].xml
1937: </Emphasis>
1938: B + 
1939: <Emphasis Type="Italic">
1940: rpo
***** D:\PROGRAMS\BMC\FILECOMPARE\12862_2015_381_ARTICLE[FC-EXTRACT].XML
1950: </Emphasis>
1951: <Emphasis Type="Bold">
1952: B + 
1953: </Emphasis>
1954: <Emphasis Type="BoldItalic">
1955: rpo
*****

***** D:\PROGRAMS\BMC\FILECOMPARE\12862_2015_381_Article[fc-orig].xml
1941: </Emphasis>
1942: C1 + 
1943: <Emphasis Type="Italic">
1944: cob
***** D:\PROGRAMS\BMC\FILECOMPARE\12862_2015_381_ARTICLE[FC-EXTRACT].XML
1956: </Emphasis>
1957: <Emphasis Type="Bold">
1958: C1 + 
1959: </Emphasis>
1960: <Emphasis Type="BoldItalic">
1961: cob
*****

***** D:\PROGRAMS\BMC\FILECOMPARE\12862_2015_381_Article[fc-orig].xml
1945: </Emphasis>
1946:  + 
1947: <Emphasis Type="Italic">
1948: atp
***** D:\PROGRAMS\BMC\FILECOMPARE\12862_2015_381_ARTICLE[FC-EXTRACT].XML
1962: </Emphasis>
1963: <Emphasis Type="Bold">
1964:  + 
1965: </Emphasis>
1966: <Emphasis Type="BoldItalic">
1967: atp
*****

***** D:\PROGRAMS\BMC\FILECOMPARE\12862_2015_381_Article[fc-orig].xml
1949: </Emphasis>
1950: 1 sequence data and
1951: <Emphasis Type="Italic">
1952: trn
***** D:\PROGRAMS\BMC\FILECOMPARE\12862_2015_381_ARTICLE[FC-EXTRACT].XML
1968: </Emphasis>
1969: <Emphasis Type="Bold">
1970: 1
1971: </Emphasis>
1972:
1973: <Emphasis Type="Bold">
1974: sequence data and
1975: </Emphasis>
1976:
1977: <Emphasis Type="BoldItalic">
1978: trn
*****

***** D:\PROGRAMS\BMC\FILECOMPARE\12862_2015_381_Article[fc-orig].xml
1953: </Emphasis>
1954: L-F sequence data for
1955: <Emphasis Type="Italic">
1956: Hydrilla. (DOC 31 kb).
1957: </Emphasis>
***** D:\PROGRAMS\BMC\FILECOMPARE\12862_2015_381_ARTICLE[FC-EXTRACT].XML
1979: </Emphasis>
1980: <Emphasis Type="Bold">
1981: L-F sequence data for
1982: </Emphasis>
1983:
1984: <Emphasis Type="BoldItalic">
1985: Hydrilla.
1986: </Emphasis>
*****
